# Supplementary material for: Microvesicles from Turmeric Extracts Contain Curcuminoids and Modulate Macrophage Polarization and Migration
Source: Pharmaceutics. 2025 Dec 3;17(12):1555. doi: 10.3390/pharmaceutics17121555 (PMC12736489; doi:10.3390/pharmaceutics17121555)
Supplement: Supplementary file 1 [file pharmaceutics-17-01555-s001.zip]

Archive with 1 entries (1 files):
- pharmaceutics-3955215-supplementary.pdf
